# Supplementary material for: Effect of age and sex differences on the abundances of neuronal, glial, and endothelial cells in non-diseased brain tissue
Source: PLoS One. 2024 Dec 19;19(12):e0313855. doi: 10.1371/journal.pone.0313855 (PMC11658612; doi:10.1371/journal.pone.0313855)
Supplement: S1 File — (TXT) [file pone.0313855.s001.txt]

# Effect of age and sex differences on the abundances of neuronal, glial, and 
# endothelial cells in non-diseased brain tissue

# R code for the key analyses, 12th July 2024

# R version 4.3.1 (2023-06-16 ucrt)
# RStudio 2024.04.2 Build 764

#### Utilized packages:
library(haven)


#### Commonly utilized functions:
round2 = function(x, digits) {
  format(round(x, digits=digits),nsmall=digits)
}


#### Loading research data:
brain1646 <- read_sav("GTEx_n1646_brain.sav")


#### Separating data by sex:
menBrain =  brain1646[which(brain1646$Sex == 1),]
womenBrain =  brain1646[which(brain1646$Sex == 2),]

# Calculating median and mean values for different cell types:
cellList = c("Excitatory", "Inhibitory", "Neurons_total", "Astrocyte", "Oligo",
             "Microglia", "Endothelial")
for(i in 1:length(cellList)){
  corRes = cor.test(unlist(brain1646$Age), unlist(brain1646[cellList[i]]),
                    method = "spearman")
  print(cellList[i])
  print(round2(corRes$estimate,digits=2))
  print(round2(corRes$p.value,digits=3))
  print(round2(median(unlist(brain1646[cellList[i]])),digits=2))
  print(round2(mean(unlist(brain1646[cellList[i]])),digits=2))
}

# For men separately, median and mean:
for(i in 1:length(cellList)){
  corRes = cor.test(unlist(menBrain$Age), unlist(menBrain[cellList[i]]),
                    method = "spearman")
  print(cellList[i])
  print(round2(corRes$estimate,digits=2))
  print(round2(corRes$p.value,digits=3))
  print(round2(median(unlist(menBrain[cellList[i]])),digits=2))
  print(round2(mean(unlist(menBrain[cellList[i]])),digits=2))
}

# For women separately, median and mean:
for(i in 1:length(cellList)){
  corRes = cor.test(unlist(womenBrain$Age), unlist(womenBrain[cellList[i]]), 
                    method = "spearman")
  print(cellList[i])
  print(round2(corRes$estimate,digits=2))
  print(round2(corRes$p.value,digits=3))
  print(round2(median(unlist(womenBrain[cellList[i]])),digits=2))
  print(round2(mean(unlist(womenBrain[cellList[i]])),digits=2))
}


#### Checking if male and female sample donors have different ages
# Shapiro-Wilk test of normality to determine if Mann-Whitney should be used
shapiro.test(brain1646$Age)
shapiro.test(menBrain$Age)
shapiro.test(womenBrain$Age)

# Mann-Whitney U-test to determine if men and women have different ages
wilcox.test(menBrain$Age,womenBrain$Age,paired=F)


#### Chi-squared test to check if male and female sample donors have different
#### amounts of the different tissue types:
menBrain =  brain1646[which(brain1646$Sex == 1),]
womenBrain =  brain1646[which(brain1646$Sex == 2),]

tissueTable = rbind(table(menBrain$Tissue),table(womenBrain$Tissue))
rownames(tissueTable) = c("Male", "Female")

chisq.test(tissueTable)


#### Bootstrapping to determine if the bigger sample number of male originating
#### samples affects the results

# Function for bootrstrapping a cell type:
menResampling = function(cellType){
  allP = rep(NA,1000)
  allE = rep(NA,1000)
  
  menBrain =  brain1646[which(brain1646$Sex == 1),]
  
  for(i in 1:1000){
    randomMen = sample(1:1153,493)
    length(randomMen)
    ranMenBrain = menBrain[randomMen,]
    
    corRes = cor.test(ranMenBrain$Age,ranMenBrain[[cellType]],method="spearman")
    allP[i] = corRes$p.value
    allE[i] = corRes$estimate
  }
  print(cellType)
  print(paste("Rho:", format(round(median(allE),digits=2),nsmall=2),sep=" "))
  print(paste("P-value:", format(round(median(allP),digits=3),nsmall=3),sep=" "))
  print(paste("Median:", format(round(median(unlist(ranMenBrain[cellType])),digits=2),nsmall=2),sep=" "))
  print(paste("Mean:", format(round(mean(unlist(ranMenBrain[cellType])),digits=2),nsmall=2),sep=" "))
}

# Runing bootstrap analysis:
for(i in 1:length(cellList)){
  menResampling(cellList[i])
}


#### Age-associated change in E/I balance
ei_men = (menBrain$Excitatory + 1e-6)/(menBrain$Inhibitory + 1e-6)
cor.test(menBrain$Age,ei_men,method="spearman")

ei_women = (womenBrain$Excitatory + 1e-6)/(womenBrain$Inhibitory + 1e-6)
cor.test(womenBrain$Age,ei_women,method="spearman")

# Bootstrapping resampling on men to test if E/I balance difference in women is 
# due to smaller sample size:
allP = rep(NA,1000)
allE = rep(NA,1000)

for(i in 1:1000){
  randomMen = sample(1:1153,493) # 493 samples are from women, 1153 from men
  length(randomMen)
  ranMenBrain = menBrain[randomMen,]
  
  ei_men = (ranMenBrain$Excitatory + 1e-6)/(ranMenBrain$Inhibitory + 1e-6)
  corRes = cor.test(ranMenBrain$Age,ei_men,method="spearman") # 
  
  allP[i] = corRes$p.value
  allE[i] = corRes$estimate
}
print(paste("Rho:", format(round(median(allE),digits=2),nsmall=2),sep=" "))
print(paste("P-value:", format(round(median(allP),digits=3),nsmall=3),sep=" "))


#### Testing age-associated differences in cell proportions using age groups:

# For male sample donors:
menYoung = menBrain[which(menBrain$Age<=35),]
menOld = menBrain[which(menBrain$Age>=60),]

cells = c("Excitatory", "Inhibitory", "Astrocyte", "Oligo", "Microglia", "Endothelial")
for(cell in cells){
  print(cell)
  print(wilcox.test(unlist(menYoung[cell]),unlist(menOld[cell]),paired=F)$p.value)
}

# For female samples donors:
womenYoung = womenBrain[which(womenBrain$Age<=35),]
womenOld = womenBrain[which(womenBrain$Age>=60),]

cells = c("Excitatory", "Inhibitory", "Astrocyte", "Oligo", "Microglia", "Endothelial")
for(cell in cells){
  print(cell)
  print(wilcox.test(unlist(womenYoung[cell]),unlist(womenOld[cell]),paired=F)$p.value)
}


#### Testing 
for(i in 1:length(cellList)){
  print(cellList[i])
  print(wilcox.test(unlist(menBrain[cellList[i]]),unlist(womenBrain[cellList[i]]),paired=F))
}


#### Brain region specific correlation test, separately for the sexes:
tissueTypes = names(table(brain1646$Tissue))
cellTypes = c("Excitatory", "Inhibitory", "Neurons_total", "Astrocyte", "Oligo", "Microglia", "Endothelial")
corResMen = c()
corResWomen = c()
for(i in 1:length(tissueTypes)){
  for(l in 1:length(cellTypes)){
    menSub = menBrain[which(menBrain$Tissue == tissueTypes[i]),]
    womenSub = womenBrain[which(womenBrain$Tissue == tissueTypes[i]),]
    spearMen = cor.test(menSub$Age,unlist(menSub[cellTypes[l]]),method="spearman")$p.value
    spearWomen = cor.test(womenSub$Age,unlist(womenSub[cellTypes[l]]),method="spearman")$p.value
    corResMen = c(corResMen, spearMen)
    corResWomen = c(corResWomen, spearWomen)
  }
}

# Benjamini-Hochberg multiple testing correction
adjResMen = p.adjust(corResMen, method="BH")
adjResWomen = p.adjust(corResWomen, method="BH")

# Printing out significant results:
fileConn<-file("ageDiffByTissue_men.txt", open = "wt")
adjCount = 1
for(i in 1:length(tissueTypes)){
  for(l in 1:length(cellTypes)){
    if(adjResMen[adjCount] <= 0.05){
      menSub = menBrain[which(menBrain$Tissue == tissueTypes[i]),]
      spearMen = cor.test(menSub$Age,unlist(menSub[cellTypes[l]]),method="spearman")$estimate
      writeLines(paste(tissueTypes[i], cellTypes[l],
                       format(round(adjResMen[adjCount],digits=3),nsmall=3),
                       format(round(median(unlist(spearMen)),digits=2),nsmall=2),
                       sep=","), fileConn)
    }
    adjCount = adjCount + 1
  }
}
close(fileConn)

fileConn<-file("ageDiffByTissue_women.txt", open = "wt")
adjCount = 1
for(i in 1:length(tissueTypes)){
  for(l in 1:length(cellTypes)){
    if(adjResWomen[adjCount] <= 0.05){
      womenSub = womenBrain[which(womenBrain$Tissue == tissueTypes[i]),]
      spearWomen = cor.test(womenSub$Age,unlist(womenSub[cellTypes[l]]),method="spearman")$estimate
      writeLines(paste(tissueTypes[i], cellTypes[l],
                       format(round(adjResWomen[adjCount],digits=3),nsmall=3),
                       format(round(median(unlist(spearWomen)),digits=2),nsmall=2),
                       sep=","), fileConn)
    }
    adjCount = adjCount + 1
  }
}
close(fileConn)

#### Brain regions specific Wilcox tests for sex-based differences in different
#### cell types:
tissueTypes = names(table(brain1646$Tissue))
cellTypes = c("Excitatory", "Inhibitory", "Neurons_total", "Astrocyte", "Oligo", "Microglia", "Endothelial")
wilRes = c()
for(i in 1:length(tissueTypes)){
  menSub = menBrain[which(menBrain$Tissue == tissueTypes[i]),]
  womenSub = womenBrain[which(womenBrain$Tissue == tissueTypes[i]),]
  for(l in 1:length(cellTypes)){
    newWilRes = wilcox.test(unlist(menBrain[cellTypes[l]]),unlist(womenBrain[cellTypes[l]]),paired=F)
    wilRes = c(wilRes, newWilRes$p.value)
  }
}

# Benjamini-Hochberg multiple testing correction
adjWilRes = p.adjust(wilRes, method="BH")

# Printing out significant results:
fileConn<-file("sexDiffByTissue.txt", open = "wt")
adjCount = 1
for(i in 1:length(tissueTypes)){
  for(l in 1:length(cellTypes)){
    if(adjWilRes[adjCount] <= 0.05){
      menSub2 = menBrain[which(menBrain$Tissue == tissueTypes[i]),which(colnames(menBrain) == cellTypes[l])]
      womenSub2 = womenBrain[which(womenBrain$Tissue == tissueTypes[i]),which(colnames(womenBrain) == cellTypes[l])]
      writeLines(paste(tissueTypes[i], cellTypes[l],
                       format(round(adjWilRes[adjCount],digits=3),nsmall=3),
                       format(round(median(unlist(menSub2)),digits=2),nsmall=2),
                       format(round(median(unlist(womenSub2)),digits=2),nsmall=2),
                       sep=","), fileConn)
    }
    adjCount = adjCount + 1
  }
}
close(fileConn)
